# Supplementary material for: Inter-subunit interactions drive divergent dynamics in mammalian and Plasmodium actin filaments
Source: PLoS Biol. 2018 Jul 16;16(7):e2005345. doi: 10.1371/journal.pbio.2005345 (PMC6055528; doi:10.1371/journal.pbio.2005345)
Supplement: S1 Data — (XLSX) [file pbio.2005345.s016.xlsx]

## Sheet: Fig1e
Plasmodium residue	P39	K40	N41	P42	I44	M45	V46	F54	T61	K62	R63	G64	I65	L111	N112	P113	K114	V140	Y144	Y167	E168	G169	Y170	A171	L172	P173	H174	R178	L179	Y189	K192	H195	E196	R197	G200	S202	T203	E206	P244	D245	S266	L268	G269	K270	E271	D287	V288	D289	I290
Lateral	0.002484	1.7001	0.650045	0.041332	0.001465	0.000382	0	0	0	0	0	0.071392	0.541778	1.8991	0.833	1.6492	1.413	0	0	0	0	0	0	0	0.0027	0.7491	3.2858	0.8131	0.7951	1.24443	1.82435	3.3725	2.44714	0.696026	0.145969	1.23392	0.875812	0.118838	0	0	0.972105	1.19743	1.30748	2.01993	1.4537	0.205579	0.021653	0	0
Longitudinal	0.873965	0.275761	1.52274	0.725131	0.945739	1.48917	2.10062	1.81786	0.876003	2.93109	1.59483	1.70965	2.03089	0.0055	0.0014	0	0	0.6206	0.6324	2.258	0.8738	0.6732	6.1141	0.7781	0.7441	0.5993	0.9795	0	0	0	0	0	0	0	0	0.044644	0.0812	0.73895	1.03929	2.69641	0	0	0	0	0	1.0104	2.2717	2.3587	1.1532
O. cuniculus residue		R39	H40	Q41	V43			Y53	S60																							T194			S199	V201						I267		M269			I287
Lateral	0.0026	1.632	1.5526	0.071	0.0075	0	0	0	0	0	0	0.0037	0.3481	1.4016	0.5935	1.6889	1.3114	0	0	0.0001	0	0	0	0	0.0236	0.7204	3.3349	0.3872	0.5028	1.2437	1.7768	1.2639	2.4101	0.877	0.7463	0.8925	0.8741	0.0048	0	0	0.6868	1.5438	1.0542	1.9464	1.6225	0.1145	0.0112	0	0
Longitudinal	0.7968	0.3838	4.5053	0.907	1.1082	1.5896	2.2663	1.7704	0.660905	2.6402	1.4312	1.6731	2.3697	0	0	0	0	0.8047	0.8144	2.7686	1.0951	0.7584	6.7813	0.9039	0.8948	0.7848	1.7559	0	0	0	0	0	0	0	0.0216	0.0213	0.0704	0.75	0.9435	2.4999	0	0	0	0	0	1.0043	2.3824	2.044	1.0273
Unlabelled O. cuniculus residues implies a conserved residue between the two species.
[truncated: 3 more columns]

## Sheet: Fig2c
Wild-type	PbS1aOc	PbS4Oc
7.48	10.5546	8.53
7.91	10.7773	9.94
10.11	8.97235	9.15
10.3629	7.82107	9.52
8.67925	7.82107
10.3354
8.29432

## Sheet: Fig3a
Wild-type	PbS1aOc	PbS4Oc
133	6	29
207	6	1
250	243	64
133	143	8
2	100	172
110	4	44
32	119	10
168	17	71
91	2	56
3	316	79
16	6	62
	3	107
131	7	30
72	22	3
3	15	41
11	315	63
31	107	185
3	51	97
51	10	1
5	8	107
5	19	153
16	2	104
34	2	81
186	40	17
54	51	89
109	56	77
156	22	33
58	42	101
124	3	5
103	1	74
13	2	45
183	4	69
62	4	89
85	7	17
2	12	171
72	11	80
91	15	19
52	17	57
80	29	131
58	1	32
100	46	81
128	13	48
39	83	135
50	2	96
126	13	44
58	8	184
85	10	7
2	7	46
92	42	9
92	1	13
85	69	17
52	11	136
25	7	66
46	81
23	24
60	7
98	99
209	2
50	134
21	20
17	44
96	11
48	55
123	140
165	33
76	25
75	6
166	21
220	31
25	1
60	15
	101
	94
	73
	2
	49
	32
	8
	2
	59
	2
	46
	11
	4
	1
	9

## Sheet: Fig3b
Wild-type	PbS1aOc
5.64532	2.17611
7.71568	2.96697
3.37929	4.96405
2.82307	2.70083
7.42447	2.62775
4.91032	1.63073
9.07952	2.57793
9.3986	2.11179
9.40659	3.47501
6.82433	6.34231
9.19261	1.53788
3.02811	2.48907
3.11777	5.3232
5.86777	1.80359
3.63584	1.93087
4.28168	1.16105
9.73221	2.50759
6.78812	2.12483
8.77239	1.55863
6.84852	4.26337
3.45421	1.9046
5.81884	2.13588
6.82657	1.66355
7.2082	2.63813
5.82313	1.73227
4.70592	2.03232
2.04048	2.43351
3.82427	2.76989
2.56761	2.96584
1.37116	2.65736
1.592	4.11496
1.86496	1.75496
2.6512	1.68087
3.01412	1.85103
3.43279	2.84023
3.2786	4.03153
3.79509	2.17329
2.70269	1.78535
3.70448	1.23261
1.85544	1.64783
3.76699	3.15453
2.68107	4.68699
1.90933	1.94627
3.9222	2.80923
5.27611	2.81451
2.44352	1.24985
1.89019	3.27895
1.40219	1.16299
3.18697	1.78585
2.35584	1.60181
4.81733	3.02073
1.12609	2.01273
1.6364	1.11616
4.38279	2.00176
2.64199	2.65356
1.68856	3.54103
4.08125	1.67636
2.81455	1.55341
3.91735	1.39275
3.19681	2.29067
4.69148	1.55311
3.59684	1.72244
2.43735	1.95925
2.72844	1.59147
3.78104	2.50023
3.99583	6.15123
2.87201	2.61611
3.89745	2.37025
1.82984	1.98193
2.17445	1.60388
4.9926	3.55457
2.96883	1.47268
3.85669	2.57076
3.02789	2.66337
2.0512	1.84035
1.59153	2.75164
8.08987	3.64379
7.75245	2.1996
11.0101	1.66017
8.29136	0.959333
6.8552	1.28769
3.78747	2.15864
5.02704	2.4526
6.73539	2.85348
8.56617	1.58923
7.40388	1.34555
4.91149	3.17109
6.92731	1.5364
4.67296	1.72529
6.57037	1.95969
7.15653	3.82752
4.42273	1.70431
8.37076	2.72017
7.05208	2.79625
5.22537	1.95359
4.95499	2.38912
5.02329	1.65601
9.03196	2.6966
	1.35508
	2.05303
	1.70535
	1.69828
	2.41925
	2.75679

## Sheet: Fig3c
Wild-type	PbS1aOc	PbS4Oc	HGE/TSA	H195T	G200S	E232A
0.17	0.074	0.025	0.08125	0.12	0.1	0.19
0.241	0.125	0.0208333	0.032	0.29	0.27	0.22
0.17	0.142		0.063

## Sheet: Fig3d
	Wild-type						PbS4Oc							PbS1aOc
Days post-infection	Mouse 1	2	3	4	5	6	Mouse 1	2	3	4	5	6	7	Mouse 1	2	3	4	5	6	7	8
3	0.04	0	0	0.01	0	0.01	0	0	0	0	0	0	0	0	0	0	0	0.01	0	0	0
4	0.09	0.04	0.01	0.04	0.01	0.01	0	0.05	0	0	0	0	0	0	0.05	0	0	0.04	0	0	0.04
5	0.17	0.08	0.03	0.09	0.06	0.03	0.02	0.08	0	0	0.02	0	0	0.06	0.09	0.12	0	0.27	0.05	0.05	0.24
6	1.17	0.36	0.17	0.77	0.36	0.26	0.13	0.43	0.01	0.11	0.14	0.02	0.03	0.44	0.73	0.35	0.01	2.5	0.09	0.19	1.02
7	2.4	2.14	1.51	3.37	1.1	1.6	0.84	1.59	0.14	0.27	0.42	0.32	0.14	1.92	2.18	1.82	0.21	4.3	1	1.4	2.4
8									1.9	2.6	1.8	1.96	1.4

## Sheet: Fig3e
	Wild-type 1 000 sporozoites			PbS4Oc 1 000 sporozoites				Wild-type 10 000 sporozoites				PbS1aOc 10 000 sporozoites
Days post-infection	Mouse 1	2	3	Mouse 1	2	3	4	Mouse 1	2	3	4	Mouse 1	2	3	4
3	0	0.01	0	0.01	0	0	0	0	0	0.07	0	0.04	0	0.04	0.01
4	0.01	0.01	0.01	0.02	0.01	0.02	0.04	0.11	0.05	0.09	0.05	0.09	0.06	0.15	0.11
5	0.06	0.04	0.02	0.06	0.04	0.11	0.11	0.32	0.05	0.43	0.18	0.73	0.17	0.58	0.62
6	0.4	0.95	0.26	0.2	0.45	0.3	0.76	2.13	1.09	1.4	2.35	2.03	0.78	1.51	1.39
7	2.34	2.36	1.05	1.4	1.8	1.3	2.2	4.61	2.32	2.81	3.6	3.34	2.42	3.65	4.35

## Sheet: Fig3f
	Efficiently moving	Partially moving	Not moving
Wild-type	65.6	11.9	22.5
PbS1aOc	70.9	14.4	14.7
PbS4Oc	33.3	19.8	46.8
H195T	79.4	10.8	9.9
G200S	78.3	14	7.7
E232A	64.2	21.2	14.6
HGE/TSA	24.9	22.6	52.5

## Sheet: Fig3g
Wild-type	PbS4Oc	PbS1aOc	HGE/TSA	H195T	G200S	E232A
1.2874	1.07451	1.54156	0.6926	0.827102	1.20761	1.35517
0.50807	1.49831	0.836408	1.14421	1.02942	1.23612	1.71623
1.49753	2.49982	2.21569	1.1704	1.10155	1.52656	1.83213
1.03776	0.46906	1.60618	0.29867	1.34998	1.13768	0.587387
1.89773	2.05416	2.18668	0.80042	1.07499	2.08616	0.98105
1.10779	1.67076	1.87541	1.25332	0.95168	1.35067	2.31494
1.46683	0.89274	2.9655	1.0832	0.61877	1.46254	1.842
1.57781	1.63947	1.6723	1.19277	0.83426	1.85609	1.4526
1.67355	0.35758	3.02348	0.57865	0.9814	1.67669	1.61667
0.4357	1.41322	2.31408	0.710564	0.877617	1.96657	1.89676
0.9716	2.12053	2.06208	0.70659	1.02651	1.10012	1.19286
0.91599	1.82883	1.92031	1.69977	0.759427	1.80253	2.31807
1.15932	0.37447	0.961419	0.35284	1.18034	2.19096	1.02294
1.20619	2.63201	1.12616	2.27641	0.90433	1.6308	2.25335
1.48295	1.95206	1.53607	0.725374	0.9942	1.54845	2.18675
0.6619	2.15149	0.778749	0.609313	0.82404	1.56256	2.34258
1.34194	2.30128	0.556732	1.372	0.95597	1.19714	1.59296
1.49441	0.94484	0.526697	1.49362	0.55289	1.78238	0.885915
2.08528	1.48711	1.06242	1.29291	1.57184	1.66327	2.42474
1.48404	0.75216	0.809483	1.11284	0.844101	1.92739	1.83763
1.27549	3.48552	0.824741	1.44302	1.10908	0.86036	1.27138
0.68603	0.30244	0.735532	1.44245	0.91197	1.61066	2.25092
1.13983	0.96085	0.566464	0.419566	0.89219	1.8422	1.89235
1.65545		0.595044	1.01862	0.64254	0.75465	0.391596
0.65025	1.57861	0.542496	0.430128	1.11556	1.91036	2.59411
1.50299	1.11023	0.78689	0.816949	0.494475	1.79602	1.4882
0.77386	0.800858	0.662873	1.6775	0.91527	0.91541	1.53416
1.70012	0.868385	0.586133	0.42134	0.76359	1.83253	1.72307
0.94274	2.03637	0.767485	0.3976	1.55013	1.89457	1.05986
1.82898	0.399294	1.14656	0.82685	0.7764	1.01051	1.97152
1.05755	3.03425	1.08038	0.716185	1.15443	2.2314	1.7365
2.21417	0.671572	0.894636	2.72167	0.66614	1.88588	2.14745
2.34535	2.08435	0.270399	0.362492	0.93765	1.12911	2.39396
1.0571	0.845511	1.06363	1.23604	0.63498	1.39816	1.38715
1.71724	2.12473	0.724101	0.6945	1.26797	1.82513	1.75174
1.68067	0.280091	0.512152	2.93459	0.83492	0.85081	1.19511
0.75067	2.38946	0.541192	0.90774	0.84076	1.89676	0.888647
1.39137	2.78341	0.651571	2.17574	1.18547	2.12401	1.75888
2.67713	1.5214	1.50177	0.9889	1.59296	1.28931	0.682735
2.2336	2.00818	1.19078	1.96114	1.36032	1.51325	2.67939
1.39373	0.259527	0.408193	2.63587	1.06286	0.95662	2.23736
1.98408	2.10602	0.401021	2.05652	1.05857	1.04807	2.15855
1.99247	0.274174	0.871421	1.53442	1.87203	2.2296	0.85878
0.48567	0.859853	0.54015	1.36416	1.81069	1.73917	2.09576
0.76868	0.594498	0.323454	1.74151	1.92752	1.62735	3.31496
1.67488	1.74054	0.649489	1.63696	2.38655	1.38864	2.04735
0.49499	1.99542	0.739542	1.75017	1.63631	1.45839	2.64702
0.77663		0.741345	0.887244	1.8077	2.14493	2.00186
2.11492		0.318839	1.21924	2.10133	1.67054
0.59793		0.923149		1.9551	1.25017
1.30819		0.315362		1.96112	1.14847
0.68677		0.854159		2.01481	1.25779
1.2405		1.22161		1.02884	1.10692
1.00906		0.637317		2.2799	1.27744
1.59422		0.906358		2.13711	1.21709
2.7045		0.931432		1.4685	1.41928
1.61336		1.90744		1.38215	1.62041
1.17862		0.651675		2.15178	0.572899
1.65757		1.32758		1.46974	1.75781
0.52311		0.855051		0.634925	1.66279
2.70128		0.611087		0.804253	1.33335
0.82439		0.97757		1.45172	1.13244
0.31704		0.697121		2.47323	0.89805
2.27423		0.434779		2.21761	1.47762
		0.425121		1.2483
		0.47957
		0.966712
		0.57561
		0.523646
		0.235233
		0.499392
		1.59836
		0.716365
		0.458822
		0.788091
		1.06063
		0.469846
		0.640374
		0.674803
		0.349945
		0.892306
		0.958256
		0.405724
		0.604986
		0.302522
		1.32764
		0.411377
		0.425687
		1.43227
		0.404708
		0.801868
		0.749868
		0.337636
		0.462405
		0.806867
		0.818374
		0.896715
		1.28426
		0.80317
		0.812523
		0.79731
		0.547325
		1.40483
		0.709052
		1.71551
		0.544722
		1.24632
		1.36223
		0.921752
		0.574103
		1.47422
		1.31205
		1.96105

## Sheet: Fig3h
Pause events	0	1	2	³3
Wild-type	92.7	6.4	0.9	0
PbS4Oc	33.3	10.4	22.9	33.3
H195T	90.5	7.5	0	2
G200S	92.6	4.4	2.9	0
E232A	92.2	5.8	1.6	0.4
HGE/TSA	46	29	17.7	7.3

[truncated: 13 more sheets: Fig4c, Fig 4d, Fig4e, Fig5e, Fig6b, Fig6c, S2bFig, S2cFig, S3Fig, S5Fig, S6Fig, S9bFig, S10bFig]
